# Supplementary material for: Plasma Homocysteine, Vitamin B12 and Folate Levels in Multiple System Atrophy: A Case-Control Study
Source: PLoS One. 2015 Aug 20;10(8):e0136468. doi: 10.1371/journal.pone.0136468 (PMC4546375; doi:10.1371/journal.pone.0136468)
Supplement: S1 Data — (XLS) [file pone.0136468.s001.xls]

## Sheet: patients
Number of patients	Gender	Age	Duration	Onset age	Subtypes	Smoking	Drinking	Hypertension	Diabetes mellitus	Folate	Vitamin B12	Hcy	H&Y	Dysphagia	dependent
1	1	59	2	57	C	1	1	0	0	3.7	440.8		3	0	1
2	2	58	3	55	P	0	0	1	0			15.12	4	1	1
3	1	66	3	63	P	0	0	1	0	4	1193	22	2	0	1
4	2	67	2	65	A	0	0	0	0			8.94	1	0	1
5	1	56	0.7	55	P	0	0	0	0	3.5	134	22.9	4	1	1
6	2	65	1.5	63	C	0	0	0	0	6.8	260	12.46	3	0	1
7	1	47	2.5	44	C	0	0	1	0	4.9	604.5	20.11	4	1	1
8	1	51	3	48	P	0	0	0	0				0	0	1
9	2	32	1	31	C	0	0	0	0	6.9	188	22.91	4	0	1
10	2	65	3	62	P	0	0	0	0				4	0	1
11	1	65	5	60	C	0	0	0	1	6.9	347.1		4	0	1
12	2	72	3	69	A	0	0	0	0			15.81	4	0	1
13	2	61	1	60	C	0	0	0	0				5	1	1
14	1	48	3	45	C	0	0	1	0				4	0	1
15	1	64	0.5	64	P	0	0	0	0			22.91	2	0	1
16	2	48	3	45	C	0	0	0	0	5.1	503	15.76	2	0	1
17	1	28	1	27	C	0	0	0	0	15.6	2000	10.14	2	0	1
18	2	54	1.5	53	A	0	0	0	0	12.1	294	9.94	2	0	1
19	1	67	1	66	C	0	0	0	0			13.36	2	1	1
20	2	52	2	50	P	0	0	0	0	4.95		9.2	4	1	1
21	2	48	1	47	C	0	0	0	0	5	492	6.09	4	0	1
22	1	60	2	58	P	0	0	0	0				3	0	1
23	1	65	3	62	P	0	0	1	0			14.84	4	0	1
24	1	63	1	62	C	0	1	0	0	6.1	416		3	0	1
25	2	68	0.5	68	C	0	0	0	0	9.3	1681	10.76	3	0	1
26	2	58	2	56	P	0	0	0	0				3	0	1
27	1	51	0.8	50	C	0	0	0	0	5.3	222	15.2	3	0	1
28	2	81	2	79	C	0	0	0	0				2	0	1
29	2	60	0.5	60	C	0	0	0	0	3.7	2000	25.81	3	0	1
30	1	55	3	52	P	0	0	0	0	4.4	223	22.76	2	0	1
31	2	61	1	60	P	0	0	0	0			16.14	5	0	1
32	1	58	1	57	C	1	1	0	0	6.6	271	17.3	3	0	1
33	1	57	2	52	P	0	0	0	0				4	0	1
34	1	44	3	41	C	1	0	0	0			21.07	2	0	1
35	2	68	4	64	C	0	0	0	0	13.5	405	10.78	4	0	1
36	1	42	1	41	C	0	0	0	0				3	0	1
37	1	69	2	67	P	0	0	1	0				3	0	1
38	1	55	0.6	54	C	1	1	0	0			16.5	2	0	1
39	1	61	2	59	C	0	0	0	0	6.8	204		4	0	1
40	2	59	3	56	A	0	0	0	0				4	0	1
41	2	61	1	60	C	0	0	0	0	9.9	2000		4	0	1
42	2	62	4	58	A	0	0	0	0			10.38	2	1	1
43	1	66	2	64	C	1	1	0	0				3	1	1
44	1	57	6	51	C	0	0	0	0	5.5	324	15.9	3	0	1
45	1	66	2	64	A	0	0	1	0	6.8	617	7.99	1	0	1
46	2	63	4	59	C	0	0	1	0	4.9	1462	17.7	4	0	1
47	2	58	0.9	57	C	0	0	0	1	2.7	665.4	12.77	5	0	1
48	1	62	0.6	61	C	0	1	0	1			11.81	2	0	1
49	1	72	5	67	C	0	0	0	0				5	1	1
50	1	55	2	53	P	1	0	1	0	4.1	255		4	0	1
51	2	61	0.4	61	A	0	0	1	0				2	0	1
52	2	51	1	50	C	0	0	0	0	8.4	758		3	0	1
53	1	58	6	52	P	0	0	0	0	4.4	472	10.19	2	0	1
54	2	59	1	58	C	0	0	1	0	5.8	198	13.18	2	1	1
55	1	58	1	57	C	1	1	1	1	5.1	315	12.01	2	0	1
56	2	61	4	57	C	0	0	0	0			14.5	3	0	1
57	2	57	1.5	55	A	0	0	0	1				4	0	1
58	2	62	6	56	C	0	0	0	1	3.6	374	10.9	3	1	1
59	2	46	3	43	C	0	0	0	0	5.2	519	7.57	3	0	1
60	2	59	2	57	C	0	0	0	0				4	0	1
61	2	61	3	58	P	0	0	0	0	3.1	474	13.31	3	0	1
62	2	76	2	74	P	0	0	0	0				5	1	1
63	2	70	0.1	70	A	0	0	1	0			24.87	1	0	1
64	2	50	0.8	49	C	0	0	0	0	2.3	164	53.7	3	1	1
65	2	39	2	37	C	0	0	0	0	7.6	220	11.91	4	0	1
66	2	55	2	53	P	0	0	0	0			26.67	2	0	1
67	2	50	3	47	P	0	0	0	0	11.3	558	10	4	0	1
68	1	58	2	56	P	0	0	0	0	10.5	1283	13.95	3	0	1
69	2	61	0.4	61	C	0	0	1	0				2	0	1
70	2	56	2	54	C	0	0	1	0	5.5	991	10.99	3	1	1
71	2	50	3	47	P	0	0	0	0	5.8	333		4	0	1
72	1	60	2	58	C	0	1	0	0	4.9	367	16.64	3	0	1
73	1	58	1	57	P	0	0	0	0			20.1	3	1	1
74	2	62	1	61	C	0	0	1	0			9.3	3	1	1
75	1	48	2	46	C	0	0	1	0			13.8	4	0	1
76	1	56	0.5	56	C	0	0	0	0			11.47	2	0	1
77	2	47	1	46	C	0	0	0	0	7.7	254	10.67	4	0	1
78	2	55	0.4	55	A	0	0	1	0	10.4	260		0	0	1
79	2	68	1	67	A	0	0	0	0	7	503	13.7	2	0	1
80	1	46	1	45	C	0	0	0	0			21	4	1	1
81	1	79	1	78	A	1	1	0	0				5	0	1
82	2	55	1	54	P	0	0	1	0	4.4	359	11.84	4	0	1
83	1	46	8	38	A	0	0	0	0			29.3	2	0	1
84	1	60	2	58	P	0	0	0	0			23.48	3	0	1
85	2	67	10	57	C	0	0	0	1			13.9	4	0	1
86	2	57	0.5	57	C	0	0	0	0	6	261	14.9	4	0	1
87	2	52	1	51	C	0	0	1	1	5.8	1614	10.84	4	0	1
88	1	63	8	55	C	1	0	1	0	3.5	245	27	5	0	1
89	1	44	5	39	P	0	0	0	0	4.2	522	11.13	2	0	1
90	2	55	0.7	54	P	0	0	0	0	8.9	261	14.12	3	0	1
91	1	66	1.5	64	C	0	0	0	0	3.3	379	35.5	3	0	1
92	1	69	2	67	P	0	0	1	0				5	0	1
93	1	59	1	58	C	1	0	0	0	3.2	196	14.17	4	0	1
94	2	46	4	42	C	0	0	0	0	20	764	5.02	3	0	1
95	2	59	1	58	C	0	0	0	0	9.1	720	6.29	3	0	1
96	1	48	0.5	48	C	0	0	0	0	2.37	239	39.21	2	1	1
97	2	63	2	61	C	0	0	0	0			18.9	4	0	1
98	1	58	1	57	A	0	0	0	1	7.9	526.7	13.04	3	0	1
99	1	58	1	57	P	0	0	0	0				1	0	1
100	1	47	1	46	P	0	0	0	0	6.8	1380	9.14	2	0	1
101	2	51	1	50	C	0	0	0	0	4	270	17.52	3	0	1
102	2	60	1	59	P	0	0	0	0				3	1	1
103	2	56	2	54	C	0	0	0	0				3	0	1
104	2	73	3	70	P	0	0	0	0			21.9	4	1	1
105	1	58	10	48	P	0	0	0	0				4	1	1
106	1	63	3	60	P	1	1	0	0				5	0	1
107	1	58	2	56	C	1	1	0	1	8	771	9.4	3	0	1
108	2	57	2	55	C	0	0	0	0			10.12	2	0	1
109	1	54	0.5	53	C	0	0	0	0			12.6	2	0	1
110	1	59	0.5	59	C	1	1	0	0				4	1	1
111	1	69	10	59	P	0	1	0	0			17.82	5	0	1
112	2	62	3	59	P	0	0	0	0			11.6	5	1	1
113	2	65	2	63	C	0	0	1	0				2	0	1
114	1	55	3	52	P	0	0	0	1	10.8	379	13.43	2	0	1
115	2	69	2	67	C	0	0	0	0	6.3	313	12.43	2	0	1
116	1	51	6	45	C	0	0	0	0	4.8	268	14	3	0	1
117	1	72	1	71	P	0	0	0	0	17.1	1665		0	1	1
118	2	60	2	58	A	0	0	0	0				2	1	1
119	2	56	1	55	C	0	0	0	0				3	0	1
120	1	62	1	61	C	0	0	0	0		318	23.4	3	0	1
121	1	44	1	43	P	0	0	0	0			22.32	3	0	1
122	2	66	1.5	65	C	0	0	1	0				5	0	1
123	1	65	3	62	P	0	0	0	0	5.1	360	15.6	4	0	1
124	1	59	3	56	P	1	0	0	0	8.9	470	15.8	4	0	1
125	1	70	8	62	C	1	1	1	0	4.9	411	26.7	3	0	1
126	1	48	1	47	P	0	0	1	0				3	0	1
127	1	55	1	54	C	0	0	0	0			12.6	3	0	1
128	1	47	3	44	C	0	0	1	0	5.7	326	22.8	3	0	1
129	2	61	3	58	A	0	0	0	0	5.6	568	7.48	3	1	1
130	1	47	5	42	C	0	0	0	0			50	3	1	1
131	2	46	10	36	C	0	0	1	0	8	506	31.17	3	0	1
132	2	57	1	56	C	0	0	0	0	6.9	452	11.32	3	0	1
133	1	50	2	48	C	0	0	0	0	3.7	160	32.67	3	0	1
134	2	54	1	53	C	0	0	0	0	5.2	2000	12.41	2	1	1
135	1	62	3	59	P	0	1	1	1			14.59	3	0	1
136	2	70	0.25	70	C	0	0	0	0			8.83	3	0	1
137	1	60	1	59	C	0	0	0	0	9.1	488	8.74	3	0	1
138	1	49	2	47	P	0	0	0	0	3.2	363	14.94	2	0	1
139	2	64	10	54	C	0	0	1	0	4.5	578	17.2	2	1	1
140	1	55	4	51	C	1	1	0	0	6	1177.9	15.88	2	0	1
141	2	61	2	59	C	0	0	0	0			7.98	5	1	1
142	1	48	2	46	C	0	0	1	0	4.6	263	16.17	2	1	1
143	2	57	2	55	C	0	0	0	0				4	0	1
144	1	66	0.5	65	P	0	0	0	0			18.22	3	0	1
145	2	53	1	52	P	0	0	1	1	6.5	457	17	1	0	1
146	2	49	1	48	C	0	0	0	0	3.6	398		2	0	1
147	1	56	5	51	P	1	1	0	1	8.7	257.7		4	0	1
148	1	58	4	54	P	1	1	0	0			20.07	2	0	1
149	2	50	3	47	C	0	0	0	0	5.7	83	8.94	4	0	1
150	1	63	0.7	62	P	0	0	0	0	6.3	582	11.1	4	0	1
151	1	56	2	54	C	1	1	0	0			12.4	2	1	1
152	2	55	2	53	P	0	0	0	0	6	194	13.69	3	0	1
153	1	49	0.9	48	C	0	0	0	0	2.8	1142	35.8	2	1	1
154	2	51	5	46	C	0	0	1	0				3	0	1
155	2	71	1	70	A	0	0	1	0	5	2000	12	3	0	1
156	1	65	2	63	P	0	0	0	0			16.69	4	0	1
157	2	63	2	61	C	0	0	0	0				3	0	1
158	1	53	1	52	P	0	0	0	0	8.3	410	9.69	4	0	1
159	1	58	1	57	C	1	1	0	0	6.9	1931	9.5	2	0	1
160	1	70	1	69	C	0	0	1	0	3.5	259	14.5	2	1	1
161	2	67	6	61	P	0	0	1	0	9.3	343	13.8	3	0	1

## Sheet: controls
Number of controls	Gender	Age	Smoking	Drinking	Hypertension	Diabetes mellitus	Folate	Vitamin B12	Hcy	Dysphagia	dependent
1	1	34	0	0	0	0	3.7	306	13.09	0	0
2	1	41	1	0	0	0	4.7	251	17.1	0	0
3	1	42	1	1	0	0	4	329	17	0	0
4	1	42	0	0	0	0	3.8	449	17.37	0	0
5	1	43	0	0	0	1	4.2	405	15.25	0	0
6	1	47	0	0	0	1	9.7	383	12.98	0	0
7	1	47	0	1	0	0	5.7	471	15.5	0	0
8	1	47	0	0	0	0	2.8	593	19.36	0	0
9	1	48	0	0	0	0	7.8	212	13.32	0	0
10	1	48	1	0	0	0	3.8	267	24.24	0	0
11	1	49	0	0	0	0	10.7	352	12.67	0	0
12	1	49	0	0	0	0	6.8	445	10.62	0	0
13	1	49	0	1	0	0	4.9	567	13.65	0	0
14	1	49	0	0	0	0	2.5	2000	23.11	0	0
15	1	50	0	0	0	0	7.2	2000	9.64	0	0
16	1	51	0	0	1	0	7	360	13.7	0	0
17	1	51	0	0	1	0	5.6	175	16.64	0	0
18	1	51	0	0	0	0	4.4	292	17.51	0	0
19	1	52	0	0	0	0	5.2	512	9.32	0	0
20	1	52	0	0	0	0	4.2	324	12.27	0	0
21	1	52	0	0	0	0	3.7	210	23.13	0	0
22	1	52	1	0	0	0	2.7	161	22.98	0	0
23	1	53	0	0	0	0	5.8	461	10.81	0	0
24	1	53	0	0	0	0	5.2	473	12.69	0	0
25	1	54	0	0	0	0	6.9	164	20.1	0	0
26	1	54	0	0	0	0	2.8	118	16.1	0	0
27	1	55	0	0	0	0	6.1	302	13.06	0	0
28	1	55	0	0	0	1	5.3	427	13.7	0	0
29	1	55	0	0	0	0	4.2	604	10	0	0
30	1	55	0	0	1	0			16.42	0	0
31	1	57	0	0	0	0	13.8	770	11.19	0	0
32	1	57	0	0	0	0	5.7	216	16.15	0	0
33	1	57	1	0	0	0	4.7	1296	7.42	0	0
34	1	58	0	0	0	0	8.4	2000	13.14	0	0
35	1	58	0	0	0	0	6.9	436	10.98	0	0
36	1	58	0	0	0	0	2.5	263	19.27	0	0
37	1	59	0	0	0	0	5.5	244	19.07	0	0
38	1	59	0	0	0	0	5	582	11.35	0	0
39	1	59	0	0	0	0	4.3	676	16.5	0	0
40	1	59	0	0	1	0	4	492	14.28	0	0
41	1	59	0	0	0	0			18.26	0	0
42	1	60	0	0	0	0	7.5	2000	16.18	0	0
43	1	60	1	1	0	0	7.4	418	10.22	0	0
44	1	60	0	0	0	0	6.6	586	10.87	0	0
45	1	60	1	1	0	0	1.6	900	9.69	0	0
46	1	61	0	0	0	0	4.3	2000	11.21	0	0
47	1	62	0	0	0	0	8	292	18.11	0	0
48	1	62	0	0	0	0	5.8	581	14.72	0	0
49	1	62	0	0	0	0	3.5	371	11.19	0	0
50	1	62	0	0	0	0	3.1	583	18.6	0	0
51	1	63	1	0	0	0	7	557	14.34	0	0
52	1	63	0	0	0	1			14.5	0	0
53	1	64	1	0	0	0	5.2	206	18.36	0	0
54	1	64	0	0	0	0	4.5	749	14.4	0	0
55	1	64	1	0	0	0	2.8		29.31	0	0
56	1	65	0	0	0	0	13.3	1331	7.47	0	0
57	1	65	1	0	0	0	6.8	237	13.57	0	0
58	1	65	0	0	0	0	5.5	256	15.2	0	0
59	1	65	1	0	0	0	4.5	325	17.47	0	0
60	1	65	0	0	0	0			14	0	0
61	1	66	0	0	0	0	12.8	461	8.03	0	0
62	1	66	0	0	0	0	8.9	363	15.65	0	0
63	1	66	1	0	0	0	5.2	311	20.35	0	0
64	1	66	0	0	0	0	4	519	23.45	0	0
65	1	67	0	0	0	0	8.8	454	9.58	0	0
66	1	68	0	0	1	0			21.91	0	0
67	1	69	0	0	0	0	20	538	10.14	0	0
68	1	69	0	0	0	0	4.7	336	14.44	0	0
69	1	70	0	0	0	0	5.9	617	15.53	0	0
70	1	70	0	0	0	0	4.5	447	13.98	0	0
71	1	70	0	0	0	0	4.2	215	16.44	0	0
72	1	70	0	0	0	0	4	242	15.45	0	0
73	1	70	1	0	0	0			11.4	0	0
74	1	72	0	0	1	0	8.2	337	13.62	0	0
75	1	73	0	0	0	0	14.2	539	12.4	0	0
76	1	73	1	0	0	0	3.9	237	16	0	0
77	1	76	0	0	0	1	15.1	587	10.22	0	0
78	1	84	0	0	0	0	2.4	285	22.99	0	0
79	2	23	0	0	0	0	5.4	511	10.88	0	0
80	2	36	0	0	0	0	8.1	526	9.7	0	0
81	2	40	0	0	0	0	9	492	17.9	0	0
82	2	41	0	0	0	0	2.5	386	16.1	0	0
83	2	42	0	0	0	0	7.9	376	12.22	0	0
84	2	43	0	0	0	0	9.9	481	12.81	0	0
85	2	43	0	0	0	0	7.9	201	7.45	0	0
86	2	43	0	0	0	0	6.8	379	6.94	0	0
87	2	43	0	0	0	0	3.8	2000	9.5	0	0
88	2	43	0	0	0	0	3.6	356	14.1	0	0
89	2	44	0	0	0	0	3	1278	12.88	0	0
90	2	45	0	0	0	0	4.7	518	10.1	0	0
91	2	45	0	0	0	0	4.2	273	11.17	0	0
92	2	45	0	0	0	0			8.25	0	0
93	2	46	0	0	0	0	8.7	477	14.07	0	0
94	2	46	0	0	0	0	4.1	382	11.09	0	0
95	2	47	0	0	0	0	9	296	8.69	0	0
96	2	47	0	0	0	1	6.2	232	12.89	0	0
97	2	47	0	0	0	0	5.8	361	11.83	0	0
98	2	47	0	0	0	0	3.5	231	14.56	0	0
99	2	48	0	0	0	0	17	247	14.87	0	0
100	2	48	0	0	0	0	7.3	1443	12.7	0	0
101	2	48	0	0	1	0	5.4	507	13.18	0	0
102	2	48	0	0	0	0	4.4	886	13.29	0	0
103	2	48	0	0	0	0	4.1	127	25.1	0	0
104	2	49	0	0	1	0	5.5	462	13.34	0	0
105	2	50	0	0	0	0	8.7	480	13.7	0	0
106	2	50	0	0	0	0	3.6	276	22.2	0	0
107	2	51	0	0	0	0	7	527	8.16	0	0
108	2	51	0	0	0	0	5.4	191	14.5	0	0
109	2	52	0	0	0	0	9.7	486	11.4	0	0
110	2	52	0	0	0	0	7.2	331	12.06	0	0
111	2	52	0	0	0	0	5.2	384	10.46	0	0
112	2	54	0	0	0	0	6.2	525	10.14	0	0
113	2	54	0	0	0	0	5.1	306	16.29	0	0
114	2	54	0	0	0	0	3.7	2000	8.79	0	0
115	2	55	0	0	0	0	12.7	287	18.22	0	0
116	2	55	0	0	0	0	7.2	350	10.5	0	0
117	2	55	0	0	0	0	7.2	439	9.03	0	0
118	2	55	0	0	0	0	6.4	413	7.78	0	0
119	2	55	0	0	0	0			12.02	0	0
120	2	56	0	0	0	0	5.8	409	8.92	0	0
121	2	56	0	0	0	0	5.5	627	11.17	0	0
122	2	56	0	0	0	0	4.4	161	24.4	0	0
123	2	57	0	0	0	0	6	400	6.29	0	0
124	2	57	0	0	0	1	5.6	223	13.07	0	0
125	2	57	0	0	0	0	3.2	142	16.1	0	0
126	2	58	0	0	0	0	8.3	411	15.57	0	0
127	2	58	0	0	0	0			13.9	0	0
128	2	58	0	0	0	1			13.03	0	0
129	2	59	0	0	0	0	6.1	581	11.07	0	0
130	2	60	0	0	0	0			14.58	0	0
131	2	61	0	0	0	0	18.7	976	19	0	0
132	2	61	0	0	0	0	7.3		9.5	0	0
133	2	61	0	0	0	0	4.7	164	13.49	0	0
134	2	61	0	0	0	0	3.6	530	14.84	0	0
135	2	62	0	0	0	0	5.1	643	13.88	0	0
136	2	62	0	0	0	0	5.1	643	13.88	0	0
137	2	62	0	0	0	0			18.7	0	0
138	2	63	0	0	1	0	8	140	14.94	0	0
139	2	63	0	0	0	0	7.1	397	10.75	0	0
140	2	63	0	0	0	0	5.1	252	10.61	0	0
141	2	63	0	0	0	0	4.3	2000	16.41	0	0
142	2	63	0	0	0	0			20.8	0	0
143	2	64	0	0	0	0	10.8	2000	11.92	0	0
144	2	65	0	0	0	1	4.1	151	18.78	0	0
145	2	66	0	0	0	0	8.4		8.17	0	0
146	2	67	0	0	0	1	8.8	2000	7.95	0	0
147	2	67	0	0	0	0	7.7	197	10.58	0	0
148	2	67	0	0	0	0	5.7	258	14.2	0	0
149	2	68	0	0	0	1	3.9	404	11.44	0	0
150	2	69	0	0	0	1	9.8	222	9.09	0	0
151	2	71	0	0	0	0	6	235	10.5	0	0
152	2	72	0	0	1	0	5.4	2000	7.7	0	0
153	2	72	0	0	0	0	4.6	459	16.36	0	0
154	2	74	0	0	0	0	18.8	283	14.18	0	0
155	2	78	0	0	0	0	3.9	338	23.79	0	0
156	2	79	0	0	0	0			16.34	0	0
157	2	81	0	0	0	0	11.2	274	19	0	0
158	2	84	0	0	0	0	11.9	304	15.33	0	0
159	2	87	0	0	1	1	4	367	16.18	0	0
160	2	54	0	0	0	0	6.6	1159	8.9	0	0
161	2	53	0	0	0	1			12.61	0	0
